# Supplementary material for: Molecular Detection of Borrelia Bacteria in Cerebrospinal Fluid-Optimisation of Pre-Analytical Sample Handling for Increased Analytical Sensitivity
Source: Diagnostics (Basel). 2021 Nov 12;11(11):2088. doi: 10.3390/diagnostics11112088 (PMC8623531; doi:10.3390/diagnostics11112088)
Supplement: Supplementary file 1 [file diagnostics-11-02088-s001.zip]

Archive with 1 entries (1 files):
- diagnostics-1433386-supplementary.pdf
